# Supplementary material for: Electron Holes in G-Quadruplexes: The Role of Adenine Ending Groups
Source: Int J Mol Sci. 2021 Dec 14;22(24):13436. doi: 10.3390/ijms222413436 (PMC8704496; doi:10.3390/ijms222413436)
Supplement: Supplementary file 1 [file ijms-22-13436-s001.zip]

Archive with 1 entries (1 files):
- ijms-1466024-supplementary.pdf
